# Supplementary material for: The Plastid Genome of Mycoheterotrophic Monocot Petrosavia stellaris Exhibits Both Gene Losses and Multiple Rearrangements
Source: Genome Biol Evol. 2014 Jan 6;6(1):238–46. doi: 10.1093/gbe/evu001 (PMC3914687; doi:10.1093/gbe/evu001)
Supplement: Supplementary Data [file supp_evu001_suppl-table-3.xls]

## Sheet: results_noIR.min30m10i90s10_not
Name	LCB number	% repeats	length	accession number	citation
Basal eudicots (+ Ceratophyllum)	reference: Nandina domestica
Ranunculus macranthus	1	0.35	129338	NC_008796	Raubeson LA et al. 2007. Comparative chloroplast genomics: analyses including new sequences from the angiosperms Nuphar advena and Ranunculus macranthus. BMC Genomics. 8:174.
Nandina domestica	1	0.33	130537	NC_008336	Moore MJ et al. 2006. Rapid and accurate pyrosequencing of angiosperm plastid genomes. BMC Plant Biol. 6:17.
Megaleranthis saniculifolia	1	0.27	133316	NC_012615	Kim YK, Park CW, Kim KJ. 2009. Complete chloroplast DNA sequence from a Korean endemic genus, Megaleranthis saniculifolia, and its evolutionary implications. Mol Cells. 27(3):365-81.
Nelumbo nucifera	1	0.34	137242	NC_015610	unpublished
Nelumbo lutea	1	0.31	137153	NC_015605	unpublished
Platanus occidentalis	1	0.5	136725	NC_008335	Moore MJ et al. 2006. Rapid and accurate pyrosequencing of angiosperm plastid genomes. BMC Plant Biol. 6:17.
Buxus microphylla	1	0.18	132459	NC_009599	Hansen DR, Dastidar SG, Cai Z, Penaflor C, Kuehl JV, Boore LJ, Jansen RK. 2007. Phylogenetic and evolutionary implications of complete chloroplast genome sequences of four early-diverging angiosperms: Buxus (Buxaceae), Chloranthus (Chloranthaceae), Dioscorea (Dioscoreaceae), and Illicium (Schisandraceae). Mol Phylogenet Evol 45:547-563.
Ceratophyllum demersum	1	0.41	130933	NC_009962	Moore MJ, Bell CD, Soltis PS, Soltis DE. 2007. Using plastid genome-scale data to resolve enigmatic relationships among basal angiosperms. Proc Natl Acad Sci U S A 104:19363-19368.
Basal angiosperms	reference: Amborella trichopoda
Amborella trichopoda	1	0.26	136035	NC_005086	Goremykin VV, Hirsch-Ernst KI, Wolfl S, Hellwig FH. 2003. Analysis of the Amborella trichopoda chloroplast genome sequence suggests that Amborella is not a basal angiosperm. Mol Biol Evol 20:1499-1505.
Nuphar advena	1	0.42	135031	NC_008788	Raubeson LA et al. 2007. Comparative chloroplast genomics: analyses including new sequences from the angiosperms Nuphar advena and Ranunculus macranthus. BMC Genomics. 8:174.
Nymphaea alba	1	0.18	134753	NC_006050	Goremykin VV, Hirsch-Ernst KI, Wolfl S, Hellwig FH. 2004. The chloroplast genome of Nymphaea alba: whole-genome analyses and the problem of identifying the most basal angiosperm. Mol Biol Evol 21:1445-1454.
Illicium oligandrum	1	0.77	133438	NC_009600	Hansen DR, Dastidar SG, Cai Z, Penaflor C, Kuehl JV, Boore LJ, Jansen RK. 2007. Phylogenetic and evolutionary implications of complete chloroplast genome sequences of four early-diverging angiosperms: Buxus (Buxaceae), Chloranthus (Chloranthaceae), Dioscorea (Dioscoreaceae), and Illicium (Schisandraceae). Mol Phylogenet Evol 45:547-563.
Magnoliids (+ Chloranthus)	reference: Liriodendron tulipifera
Drimys granadensis	1	0.5	133955	NC_008456	Cai Z et al. 2006. Complete plastid genome sequences of Drimys, Liriodendron, and Piper: implications for the phylogenetic relationships of magnoliids. BMC Plant Biol. 6: 77
Chloranthus spicatus	1	0.28	131639	NC_009598	Hansen DR, Dastidar SG, Cai Z, Penaflor C, Kuehl JV, Boore LJ, Jansen RK. 2007. Phylogenetic and evolutionary implications of complete chloroplast genome sequences of four early-diverging angiosperms: Buxus (Buxaceae), Chloranthus (Chloranthaceae), Dioscorea (Dioscoreaceae), and Illicium (Schisandraceae). Mol Phylogenet Evol 45:547-563.
Piper cenocladum	1	1.3	133581	NC_008457	Cai Z et al. 2006. Complete plastid genome sequences of Drimys, Liriodendron, and Piper: implications for the phylogenetic relationships of magnoliids. BMC Plant Biol. 6: 77
Calycanthus floridus var glaucus	1	0.28	130041	NC_004993	Goremykin VV, Hirsch-Ernst KI, W?lfl S, Hellwig FH. 2003. The chloroplast genome of the “basal” angiosperm Calycanthus fertilis—structural and phylogenetic analyses. Plant Syst. Evol. 242:119-135.
Magnolia kwangsiensis	1	0.36	133183	NC_015892	Kuang DY et al. 2011. Complete chloroplast genome sequence of Magnolia kwangsiensis (Magnoliaceae): implication for DNA barcoding and population genetics. Genome 54(8):663-73.
Magnolia denudata	1	0.35	133463	NC_018357	unpublished
Liriodendron tulipifera	1	0.27	133500	NC_008326	Cai Z et al. 2006. Complete plastid genome sequences of Drimys, Liriodendron, and Piper: implications for the phylogenetic relationships of magnoliids. BMC Plant Biol. 6: 77
Rosids	reference: Arabidopsis thaliana
Gossypium robinsonii	1	0.76	134269	NC_018113	Xu Q et al. 2012. Analysis of complete nucleotide sequences of 12 Gossypium chloroplast genomes: origin and evolution of allotetraploids. PLoS ONE 7(8): e37128.
Citrus sinensis	1	0.56	133133	NC_008334	Bausher MG, Singh ND, Lee SB, Jansen RK, Daniell H. 2006. The complete chloroplast genome sequence of Citrus sinensis (L.) Osbeck var 'Ridge Pineapple': organization and phylogenetic relationships to other angiosperms. BMC Plant Biol 6:21.
Erodium carvifolium	5	3.48	116935	NC_015083	Blazier CJ, Guisinger MM, Jansen RK. 2011. Recent loss of plastid-encoded ndh genes within Erodium (Geraniaceae). Plant Mol Biol 76(3-5):263-72.
Castanea mollissima	1	0.4	135107	NC_014674	Jansen RK, Saski C, Lee SB, Hansen AK, Daniell H. 2011. Complete plastid genome sequences of three Rosids (Castanea, Prunus, Theobroma): evidence for at least two independent transfers of rpl22 to the nucleus. Mol Biol Evol 28(1):835-47.
Gossypium mustelinum	1	0.63	134703	NC_016711	Xu Q et al. 2012. Analysis of complete nucleotide sequences of 12 Gossypium chloroplast genomes: origin and evolution of allotetraploids. PLoS ONE 7(8): e37128.
Vigna unguiculata	5	1.82	125825	NC_018051	unpublished
Trifolium subterraneum	16	17.02	144763	NC_011828	Cai Z et al. 2008. Extensive reorganization of the plastid genome of Trifolium subterraneum (Fabaceae) is associated with numerous repeated sequences and novel DNA insertions.
Fragaria vesca subsp vesca	1	0.47	129735	NC_015206	Shulaev V et al. 2011. The genome of woodland strawberry (Fragaria vesca). Nat. Genet. 43 (2), 109-116
Oenothera biennis	3	2.75	136336	NC_010361	Greiner S et al. 2008. The complete nucleotide sequences of the 5 genetically distinct plastid genomes of Oenothera, subsection Oenothera: II. A microevolutionary view using bioinformatics and formal genetic data
Medicago truncatula	4	2.2	124033	NC_003119	unpublished
Glycine max	3	1.22	126644	NC_007942	Saski C et al. 2005. Complete chloroplast genome sequence of Glycine max and comparative analyses with other legume genomes. Plant Mol Biol 59:309-322.
Fragaria virginiana	1	0.46	129676	NC_019602	Salamone I et al. 2013. Bioclimatic, ecological, and phenotypic intermediacy and high genetic admixture in a natural hybrid of octoploid strawberries. Am J Bot 100(5):939-50.
Aethionema grandiflorum	1	0.38	127748	NC_009266	unpublished
Gossypium arboreum	1	0.46	134613	NC_016712	Xu Q et al. 2012. Analysis of complete nucleotide sequences of 12 Gossypium chloroplast genomes: origin and evolution of allotetraploids. PLoS ONE 7(8): e37128.
Arabidopsis thaliana	1	0.82	128214	NC_000932	Sato S, Nakamura Y, Kaneko T, Asamizu E, Tabata S. 1999. Complete structure of the chloroplast genome of Arabidopsis thaliana. DNA Res 6:283-290.
Hevea brasiliensis	3	1.05	134381	NC_015308	Tangphatsornruang S et al. 2011. Characterization of the complete chloroplast genome of Hevea brasiliensis reveals genome rearrangement, RNA editing sites and phylogenetic relationships. Gene 475 (2), 104-112
Eucalyptus grandis	1	0.3	133742	NC_014570	Paiva JA et al. 2011. Advancing Eucalyptus genomics: identification and sequencing of lignin biosynthesis genes from deep-coverage BAC libraries. BMC Genomics 12:137.
Cucumis melo subsp melo	1	0.29	130220	NC_015983	Rodriguez-Moreno L et al. 2011. Determination of the melon chloroplast and mitochondrial genome sequences reveals that the largest reported mitochondrial genome in plants contains a significant amount of DNA having a nuclear origin. BMC Genomics 12 (1), 424
Cucumis sativus	1	0.59	130100	NC_007144	Plader W, Yukawa Y, Sugiura M, Malepszy S. 2007. The complete structure of the cucumber (Cucumis sativus L.) chloroplast genome: its composition and comparative analysis. Cell Mol Biol Lett 12:584-594.
Lotus japonicus	3	1.05	125363	NC_002694	Kato T, Kaneko T, Sato S, Nakamura Y, Tabata S. Complete structure of the chloroplast genome of a legume, Lotus japonicus. DNA Res. 2000 31;7(6):323-30.
Ricinus communis	1	0.88	135814	NC_016736	Rivarola M et al. 2011. Castor bean organelle genome sequencing and worldwide genetic diversity analysis. PLoS ONE 6 (7), E21743
Gossypium capitis viridis	1	0.36	133865	NC_018111	Xu Q et al. 2012. Analysis of complete nucleotide sequences of 12 Gossypium chloroplast genomes: origin and evolution of allotetraploids. PLoS ONE 7(8): e37128.
Capsella bursa pastoris	1	0.75	128039	NC_009270	unpublished
Gossypium incanum	1	0.41	133640	NC_018109	Xu Q et al. 2012. Analysis of complete nucleotide sequences of 12 Gossypium chloroplast genomes: origin and evolution of allotetraploids. PLoS ONE 7(8): e37128.
Lepidium virginicum	1	0.52	128383	NC_009273	unpublished
Brassica napus	1	0.47	126825	NC_016734	Hu Z-Y, Hua W, Huang S-M, Wang H-Z. 2011. Complete chloroplast genome sequence of rapeseed (Brassica napus L.) and its evolutionary implications. Genet. Resour. Crop Evol. 58 (6), 875-887
Pyrus pyrifolia	1	0.58	133530	NC_015996	Terakami S et al. 2012. Complete sequence of the chloroplast genome from pear (Pyrus pyrifoliae): genome structure and comparative analysis. Tree Genet Genomes: 8: 841-854.
Gossypium darwinii	1	0.59	134775	NC_016670	Xu Q et al. 2012. Analysis of complete nucleotide sequences of 12 Gossypium chloroplast genomes: origin and evolution of allotetraploids. PLoS ONE 7(8): e37128.
Fragaria mandshurica	1	0.26	129805	NC_018767	Njuguna W, Liston A, Cronn R, Ashman TL, Bassil N. 2013. Insights into phylogeny, sex function and age of Fragaria based on whole chloroplast genome sequencing. Mol Phylogenet Evol. 66(1):17-29.
Oenothera parviflora	3	2.61	134996	NC_010362	Greiner S et al. 2008. The complete nucleotide sequences of the 5 genetically distinct plastid genomes of Oenothera, subsection Oenothera: II. A microevolutionary view using bioinformatics and formal genetic data
Monsonia speciosa	11	2.29	121474	NC_014582	Guisinger MM, Kuehl JV, Boore JL, Jansen RK. Extreme reconfiguration of plastid genomes in the angiosperm family Geraniaceae: rearrangements, repeats, and codon usage.
Lathyrus sativus	11	1.93	121020	NC_014063	Magee AM et al. 2010. Localized hypermutation and associated gene losses in legume chloroplast genomes. Genome Res 20(12):1700-10
Oenothera elata subsp hookeri	3	3.51	137045	NC_002693	Hupfer H et al. 2000. Complete nucleotide sequence of the Oenothera elata plastid chromosome, representing plastome I of the five distinguishable Euoenothera plastomes. Mol Gen Genet. 3(4):581-5.
Manihot esculenta	1	0.95	134499	NC_010433	Daniell H et al. 2008. The complete nucleotide sequence of the cassava (Manihot esculenta) chloroplast genome and the evolution of atpF in Malpighiales: RNA editing and multiple losses of a group II intron. Theor Appl Genet. 116(5):723-37.
Lobularia maritima	1	0.55	126363	NC_009274	unpublished
Prunus persica	1	0.19	131409	NC_014697	Jansen RK, Saski C, Lee SB, Hansen AK, Daniell H. 2011. Complete plastid genome sequences of three Rosids (Castanea, Prunus, Theobroma): evidence for at least two independent transfers of rpl22 to the nucleus. Mol Biol Evol 28(1):835-47.
Gossypium gossypioides	1	0.45	134383	NC_017894	Xu Q et al. 2012. Analysis of complete nucleotide sequences of 12 Gossypium chloroplast genomes: origin and evolution of allotetraploids. PLoS ONE 7(8): e37128.
Geranium palmatum	13	19.3	144358	NC_014573	Guisinger MM, Kuehl JV, Boore JL, Jansen RK. Extreme reconfiguration of plastid genomes in the angiosperm family Geraniaceae: rearrangements, repeats, and codon usage.
Brassica rapa subsp pekinensis	1	0.41	127269	NC_015139	unpublished
Erodium texanum	12	17.68	130812	NC_014569	Guisinger MM, Kuehl JV, Boore JL, Jansen RK. Extreme reconfiguration of plastid genomes in the angiosperm family Geraniaceae: rearrangements, repeats, and codon usage.
Populus alba	1	0.89	128845	NC_008235	Okumura S et al. 2006. Transformation of poplar (Populus alba) plastids and expression of foreign proteins in tree chloroplasts. Transgenic Res. 15(5):637-46.
Jatropha curcas	1	1.48	136718	NC_012224	Asif MH et al. 2010. Complete sequence and organisation of the Jatropha curcas (Euphorbiaceae) chloroplast genome. Tree Genetics and Genomes 6(6): 941-952
Millettia pinnata	5	0.74	127440	NC_016708	Kazakoff SH et al. 2012. Capturing the biofuel wellhead and powerhouse: the chloroplast and mitochondrial genomes of the leguminous feedstock tree Pongamia pinnata. PLoS One 7(12):e51687.
Theobroma cacao	1	0.5	135073	NC_014676	Jansen RK, Saski C, Lee SB, Hansen AK, Daniell H. 2011. Complete plastid genome sequences of three Rosids (Castanea, Prunus, Theobroma): evidence for at least two independent transfers of rpl22 to the nucleus. Mol Biol Evol 28(1):835-47.
Gossypium barbadense	1	0.59	134726	NC_008641	Ibrahim RI, Azuma J, Sakamoto M. 2006. Complete nucleotide sequence of the cotton (Gossypium barbadense L.) chloroplast genome with a comparative analysis of sequences among 9 dicot plants. Genes Genet Syst 81(5):311-21.
Gossypium areysianum	1	0.41	134003	NC_018112	Xu Q et al. 2012. Analysis of complete nucleotide sequences of 12 Gossypium chloroplast genomes: origin and evolution of allotetraploids. PLoS ONE 7(8): e37128.
Morus indica	1	0.4	132806	NC_008359	Ravi V, Khurana JP, Tyagi AK, Khurana P. 2006. The chloroplast genome of mulberry: complete nucleotide sequence, gene organization, and comparative analysis. Tree Genetics & Genomes 3:49-59.
Eucalyptus globulus subsp globulus	1	0.3	133893	NC_008115	Steane DA. 2005. Complete nucleotide sequence of the chloroplast genome from the Tasmanian Blue Gum, Eucalyptus globulus (Myrtaceae). DNA Res 12:215-220.
Draba nemorosa	1	0.65	126944	NC_009272	unpublished
Populus trichocarpa	1	0.81	129381	NC_009143	Tuskan GA et al. 2006. The genome of black cottonwood, Populus trichocarpa (Torr. & Gray) Science 313 (5793), 1596-1604
Oenothera argillicola	3	3.3	136283	NC_010358	Greiner S et al. 2008. The complete nucleotide sequences of the 5 genetically distinct plastid genomes of Oenothera, subsection Oenothera: II. A microevolutionary view using bioinformatics and formal genetic data
Barbarea verna	1	0.75	128030	NC_009269	unpublished
Olimarabidopsis pumila	1	0.58	128249	NC_009267	unpublished
Vigna radiata	5	1.07	124791	NC_013843	Tangphatsornruang S et al. 2010. The chloroplast genome sequence of mungbean (Vigna radiata) determined by high-throughput pyrosequencing: structural organization and phylogenetic relationships. DNA Res 17(1):11-22
Pisum sativum	13	1.71	122169	NC_014057	Magee AM et al. 2010. Localized hypermutation and associated gene losses in legume chloroplast genomes. Genome Res 20(12):1700-10
Gossypium thurberi	1	0.46	134636	NC_015204	Xu Q et al. 2012. Analysis of complete nucleotide sequences of 12 Gossypium chloroplast genomes: origin and evolution of allotetraploids. PLoS ONE 7(8): e37128.
Gossypium hirsutum	1	0.53	134699	NC_007944	Lee SB et al. 2006. The complete chloroplast genome sequence of Gossypium hirsutum: organization and phylogenetic relationships to other angiosperms. BMC Genomics 7:61.
Gossypium raimondii	1	0.49	134510	NC_016668	Xu Q et al. 2012. Analysis of complete nucleotide sequences of 12 Gossypium chloroplast genomes: origin and evolution of allotetraploids. PLoS ONE 7(8): e37128.
Phaseolus vulgaris	5	0.94	123859	NC_009259	Guo X et al. 2007. Rapid evolutionary change of common bean (Phaseolus vulgaris L) plastome, and the genomic diversification of legume chloroplasts. BMC Genomics 8:228.
Vitis vinifera	1	0.31	134575	NC_007957	Jansen RK et al. 2006. Phylogenetic analyses of Vitis (Vitaceae) based on complete chloroplast genome sequences: effects of taxon sampling and phylogenetic methods on resolving relationships among rosids. BMC Plant Biol 6: 32
Crucihimalaya wallichii	1	0.65	128680	NC_009271	unpublished
Oenothera glazioviana	3	3.2	136849	NC_010360	Greiner S et al. 2008. The complete nucleotide sequences of the 5 genetically distinct plastid genomes of Oenothera, subsection Oenothera: II. A microevolutionary view using bioinformatics and formal genetic data
Arabis hirsuta	1	0.7	127272	NC_009268	unpublished
Gossypium somalense	1	0.41	133970	NC_018110	Xu Q et al. 2012. Analysis of complete nucleotide sequences of 12 Gossypium chloroplast genomes: origin and evolution of allotetraploids. PLoS ONE 7(8): e37128.
Pentactina rupicola	1	0.31	130261	NC_016921	unpublished
Corynocarpus laevigata	1	0.57	133528	NC_014807	Atherton RA et al. 2010. Whole genome sequencing of enriched chloroplast DNA using the Illumina GAII platform. Plant Methods 6:22
Nasturtium officinale	1	0.71	128606	NC_009275	unpublished
Gossypium herbaceum subsp africanum	1	0.47	134695	NC_016692	Xu Q et al. 2012. Analysis of complete nucleotide sequences of 12 Gossypium chloroplast genomes: origin and evolution of allotetraploids. PLoS ONE 7(8): e37128.
Pachycladon enysii	1	0.67	128444	NC_018565	unpublished
Gossypium tomentosum	1	0.64	134818	NC_016690	Xu Q et al. 2012. Analysis of complete nucleotide sequences of 12 Gossypium chloroplast genomes: origin and evolution of allotetraploids. PLoS ONE 7(8): e37128.
Aethionema cordifolium	1	0.33	127664	NC_009265	unpublished
Carica papaya	1	0.41	133775	NC_010323	unpublished
Cicer arietinum	3	1.78	125319	NC_011163	Jansen RK, Wojciechowski MF, Sanniyasi E, Lee SB, Daniell H. 2008. Complete plastid genome sequence of the chickpea (Cicer arietinum) and the phylogenetic distribution of rps12 and clpP intron losses among legumes (Leguminosae). Mol Phylogenet Evol 48(3):1204-17.
Pelargonium x hortorum	12	11.4	142201	NC_008454	Chumley TW et al. 2006. The complete chloroplast genome sequence of Pelargonium x hortorum: organization and evolution of the largest and most highly rearranged chloroplast genome of land plants. Mol Biol Evol. 23(11):2175-90
Asterids (+ Caryophyllales)	reference: Nicotiana tabacum
Spinacia oleracea	1	0.39	125652	NC_002202	Schmitz-Linneweber C et al. 2001. The plastid chromosome of spinach (Spinacia oleracea): complete nucleotide sequence and gene organization. Plant Mol Biol 45(3):307-15.
Fagopyrum esculentum subsp ancestrale	1	0.38	128907	NC_010776	Logacheva MD, Samigullin TH , Dhingra A, Penin AA. 2008. Comparative chloroplast genomics and phylogenetics of Fagopyrum esculentum ssp. ancestrale-a wild ancestor of cultivated buckwheat. BMC Plant Biol 8: 59
Silene conica	3	1.17	120347	NC_016729	Sloan DB, Alverson AJ, Wu M, Palmer JD, Taylor DR. 2012. Recent acceleration of plastid sequence and structural evolution coincides with extreme mitochondrial divergence in the angiosperm genus Silene. Genome Biol Evol 4(3):294-306.
Silene vulgaris	1	0.45	125575	NC_016727	Sloan DB, Alverson AJ, Wu M, Palmer JD, Taylor DR. 2012. Recent acceleration of plastid sequence and structural evolution coincides with extreme mitochondrial divergence in the angiosperm genus Silene. Genome Biol Evol 4(3):294-306.
Silene noctiflora	5	1.68	121748	NC_016728	Sloan DB, Alverson AJ, Wu M, Palmer JD, Taylor DR. 2012. Recent acceleration of plastid sequence and structural evolution coincides with extreme mitochondrial divergence in the angiosperm genus Silene. Genome Biol Evol 4(3):294-306.
Silene latifolia	1	0.4	125830	NC_016730	Sloan DB, Alverson AJ, Wu M, Palmer JD, Taylor DR. 2012. Recent acceleration of plastid sequence and structural evolution coincides with extreme mitochondrial divergence in the angiosperm genus Silene. Genome Biol Evol 4(3):294-306.
Olea europaea subsp maroccana	1	0.38	130154	NC_015623	Besnard G, Hern?ndez P, Khadari B, Dorado G, Savolainen V. 2010. Genomic profiling of plastid DNA variation in the Mediterranean olive tree. BMC Plant Biol 11:80.
Capsicum annuum	1	0.48	130998	NC_018552	Jo YD et al. 2011. Complete sequencing and comparative analyses of the pepper (Capsicum annuum L.) plastome revealed high frequency of tandem repeats and large insertion/deletions on pepper plastome. Plant Cell Rep 30(2):217-29.
Datura stramonium	1	0.28	130269	NC_018117	unpublished
Helianthus annuus	4	0.67	126471	NC_007977	Timme RE, Kuehl JV, Boore JL, Jansen RK. 2007. A comparative analysis of the Lactuca and Helianthus (Asteraceae) plastid genomes: identification of divergent regions and categorization of shared repeats. Am J Bot 94(3):302-12.
Ipomoea purpurea	3	1.42	131164	NC_009808	McNeal JR, Kuehl JV, Boore JL, de Pamphilis CW. 2007. Complete plastid genome sequences suggest strong selection for retention of photosynthetic genes in the parasitic plant genus Cuscuta. BMC Plant Biol 7:57.
Olea woodiana subsp woodiana	1	0.43	130226	NC_015608	Besnard G, Hern?ndez P, Khadari B, Dorado G, Savolainen V. 2010. Genomic profiling of plastid DNA variation in the Mediterranean olive tree. BMC Plant Biol 11:80.
Olea europaea subsp cuspidata	1	0.38	130131	NC_015604	Besnard G, Hern?ndez P, Khadari B, Dorado G, Savolainen V. 2010. Genomic profiling of plastid DNA variation in the Mediterranean olive tree. BMC Plant Biol 11:80.
Atropa belladonna	1	0.27	130782	NC_004561	Schmitz-Linneweber C et al. 2002. The plastid chromosome of Atropa belladonna and its comparison with that of Nicotiana tabacum: the role of RNA editing in generating divergence in the process of plant speciation. Mol Biol Evol 19:1602-1612.
Anthriscus cerefolium	1	0.42	128522	NC_015113	unpublished
Solanum tuberosum	1	0.29	129703	NC_008096	unpublished
Coffea arabica	1	0.27	129246	NC_008535	Samson N, Bausher MG, Lee SB, Jansen RK, Daniell H. 2007. The complete nucleotide sequence of the coffee (Coffea arabica L.) chloroplast genome: organization and implications for biotechnology and phylogenetic relationships amongst angiosperms. Plant Biotechnol J 5:339-353.
Solanum lycopersicum	1	0.32	129853	NC_007898	Daniell H et al. 2006. Complete chloroplast genome sequences of Solanum bulbocastanum, Solanum lycopersicum and comparative analyses with other Solanaceae genomes. Theor Appl Genet. 112(8):1503-18.
Vaccinium macrocarpon	13	14.66	141813	NC_019616	Fajardo D et al. 2013. Complete plastid genome sequence of Vaccinium macrocarpon: structure, gene content and rearrangements revealed by next generation sequencing. Tree Genetics and Genomes 9:489–498.
Eleutherococcus senticosus	1	0.42	130838	NC_016430	Yi DK, Lee HL, Sun BY, Chung MY, Kim KJ. 2012. The complete chloroplast DNA sequence of Eleutherococcus senticosus (Araliaceae); comparative evolutionary analyses with other three asterids. Mol Cells 33(5):497-508.
Panax ginseng	1	0.3	130247	NC_006290	Kim KJ, Lee HL. 2004. Complete chloroplast genome sequences from Korean ginseng (Panax schinseng Nees) and comparative analysis of sequence evolution among 17 vascular plants. DNA Res. 11(4):247-61.
Nicotiana tabacum	1	0.31	130600	NC_001879	Shinozaki K et al. The complete nucleotide sequence of the tobacco chloroplast genome: its gene organization and expression. EMBO J. 5 (9), 2043-2049 (1986)
Cuscuta reflexa	3	0.73	104780	NC_009766	Funk HT, Berg S, Krupinska K, Maier UG, Krause K. 2007. Complete DNA sequences of the plastid genomes of two parasitic flowering plant species, Cuscuta reflexa and Cuscuta gronovii. BMC Plant Biol 22;7:45
Jasminum nudiflorum	3	5.48	135635	NC_008407	Lee HL, Jansen RK, Chumley TW, Kim KJ. Gene relocations within chloroplast genomes of Jasminum and Menodora (Oleaceae) are due to multiple, overlapping inversions. Mol Biol Evol. 2007 24(5):1161-80
Jacobaea vulgaris	4	0.29	125910	NC_015543	Doorduin L et al. 2011. The complete chloroplast genome of 17 individuals of pest species Jacobaea vulgaris: SNPs, microsatellites and barcoding markers for population and phylogenetic studies. DNA Res 18(2):93-105.
Cuscuta exaltata	3	0.53	108672	NC_009963	McNeal JR, Kuehl JV, Boore JL, de Pamphilis CW. 2007. Complete plastid genome sequences suggest strong selection for retention of photosynthetic genes in the parasitic plant genus Cuscuta. BMC Plant Biol 7:57.
Cuscuta obtusiflora	1	0.27	71155	NC_009949	McNeal JR, Kuehl JV, Boore JL, de Pamphilis CW. 2007. Complete plastid genome sequences suggest strong selection for retention of photosynthetic genes in the parasitic plant genus Cuscuta. BMC Plant Biol 7:57.
Nicotiana undulata	1	0.27	130532	NC_016068	Thyssen G, Svab Z, Maliga P. 2012. Cell-to-cell movement of plastids in plants. Proc Natl Acad Sci USA 109(7):2439-43.
Solanum bulbocastanum	1	0.3	129783	NC_007943	Daniell H et al. 2006. Complete chloroplast genome sequences of Solanum bulbocastanum, Solanum lycopersicum and comparative analyses with other Solanaceae genomes. Theor Appl Genet. 112(8):1503-18.
Boea hygrometrica	1	0.26	128026	NC_016468	Zhang T, Zhang X, Hu S, Yu J. 2011. An efficient procedure for plant organellar genome assembly, based on whole genome data from the 454 GS FLX sequencing platform. Plant Methods 7:38.
Ageratina adenophora	4	5.04	126943	NC_015621	Nie X et al. 2012. Complete chloroplast genome sequence of a major invasive species, crofton weed (Ageratina adenophora). PLoS One 7(5):e36869.
Olea europaea	1	0.36	130146	NC_013707	unpublished
Nicotiana sylvestris	1	0.31	130598	NC_007500	Yukawa M, Tsudzuki T, Sugiura M. 2006. The chloroplast genome of Nicotiana sylvestris and Nicotiana tomentosiformis: complete sequencing confirms that the Nicotiana sylvestris progenitor is the maternal genome donor of Nicotiana tabacum. Mol Genet Genomics 275(4):367-73.
Parthenium argentatum	4	1.7	128119	NC_013553	Kumar S, Hahn FM, McMahan CM, Cornish K, Whalen MC. 2009. Comparative analysis of the complete sequence of the plastid genome of Parthenium argentatum and identification of DNA barcodes to differentiate Parthenium species and lines. BMC Plant Biol 9:131.
Lactuca sativa	4	0.4	127732	NC_007578	unpublished
Guizotia abyssinica	4	0.37	126761	NC_010601	Dempewolf H et al. 2010. Establishing genomic tools and resources for Guizotia abyssinica (L.f.) Cass.-the development of a library of expressed sequence tags, microsatellite loci, and the sequencing of its chloroplast genome. Mol Ecol Resour 10(6):1048-58.
Olea europaea subsp europaea	1	0.38	130133	NC_015401	Besnard G, Hern?ndez P, Khadari B, Dorado G, Savolainen V. 2010. Genomic profiling of plastid DNA variation in the Mediterranean olive tree. BMC Plant Biol 11:80.
Daucus carota	1	0.35	128863	NC_008325	Ruhlman T. et al. 2006. Complete plastid genome sequence of Daucus carota: implications for biotechnology and phylogeny of angiosperms. BMC Genomics 7:222.
Sesamum indicum	1	0.38	128183	NC_016433	Yi DK, Kim KJ 2012. Complete chloroplast genome sequences of important oilseed crop Sesamum indicum L. PLoS One 7(5):e35872.
Trachelium caeruleum	15	9.36	135047	NC_010442	Haberle RC, Fourcade HM, Boore JL, Jansen RK 2008. Extensive rearrangements in the chloroplast genome of Trachelium caeruleum are associated with repeats and tRNA genes. J Mol Evol 66(4):350-61.
Nicotiana tomentosiformis	1	0.22	130316	NC_007602	Yukawa M, Tsudzuki T, Sugiura M. 2006. The chloroplast genome of Nicotiana sylvestris and Nicotiana tomentosiformis: complete sequencing confirms that the Nicotiana sylvestris progenitor is the maternal genome donor of Nicotiana tabacum. Mol Genet Genomics 275(4):367-73.
Cuscuta gronovii	1	0.32	72390	NC_009765	Funk HT, Berg S, Krupinska K, Maier UG, Krause K. 2007. Complete DNA sequences of the plastid genomes of two parasitic flowering plant species, Cuscuta reflexa and Cuscuta gronovii. BMC Plant Biol 22;7:45
Epifagus virginiana	1	0.13	47293	NC_001568	Wolfe KH, Morden CW, Palmer JD 1992. Function and evolution of a minimal plastid genome from a nonphotosynthetic parasitic plant. Proc Natl Acad Sci USA 89(22):10648-52.
Arbutus unedo	7	6.2	123285	JQ067650.2	Martinez-Alberola F et al. 2013. Balanced gene losses, duplications and intensive rearrangements led to an unusual regularly sized genome in Arbutus unedo chloroplasts. PLoS One 8 (11): e79685
Monocots	reference: Acorus calamus
Wolffiella lingulata	3	0.56	137654	NC_015894	Wang W, Messing J 2011. High-throughput sequencing of three Lemnoideae (duckweeds) chloroplast genomes from total DNA. PLoS One 6(9):e24670.
Erycina pusilla	1	0.2	119066	NC_018114	Pan IC et al. 2012. Complete chloroplast genome sequence of an orchid model plant candidate: Erycina pusilla apply in tropical Oncidium breeding. PLoS One 7(4):e34738
Oncidium Gower Ramsey	1	0.26	120729	NC_014056	Wu et al. 2010. Complete chloroplast genome of Oncidium Gower Ramsey and evaluation of molecular markers for identification and breeding in Oncidiinae. BMC Plant Biol 10:68.
Festuca arundinacea	4	0.56	114472	NC_011713	Cahoon AB et al. 2010. The complete chloroplast genome of tall fescue (Lolium arundinaceum; Poaceae) and comparison of whole plastomes from the family Poaceae. Am J Bot 97(1):49-58.
Anomochloa marantoidea	4	1.38	116424	NC_014062	Morris LM, Duvall MR 2010. The chloroplast genome of Anomochloa marantoidea (Anomochlooideae; Poaceae) comprises a mixture of grass-like and unique features. Am J Bot 97(4):620-7.
Festuca altissima	4	0.58	113849	NC_019648	Hand ML, Spangenberg GC, Forster JW, Cogan NO 2013. Plastome sequence determination and comparative analysis for members of the Lolium-Festuca grass species complex. G3 (Bethesda) pii: g3.112.005264v1.
Phalaenopsis aphrodite subsp formosana	1	0.45	123232	NC_007499	Chang CC et al. 2006. The chloroplast genome of Phalaenopsis aphrodite (Orchidaceae): comparative analysis of evolutionary rate with that of grasses and its phylogenetic implications. Mol Biol Evol. 23(2):279-91.
Colocasia esculenta	1	0.71	137151	NC_016753	Ahmed I et al. 2012. Mutational dynamics of aroid chloroplast genomes. Genome Biol Evol 4(12):1316-23.
Oryza sativa Japonica Group	4	0.79	113726	NC_001320	Morton BR, Clegg MT 1993. A chloroplast DNA mutational hotspot and gene conversion in a noncoding region near rbcL in the grass family (Poaceae). Curr Genet 24(4):357-65.
Acorus americanus	1	0.82	127794	NC_010093	unpublished
Agrostis stolonifera	4	1.85	115468	NC_008591	Saski C et al. 2007. Complete chloroplast genome sequences of Hordeum vulgare, Sorghum bicolor and Agrostis stolonifera, and comparative analyses with other grass genomes. Theor Appl Genet 115 (4), 571-590
Phalaenopsis equestris	1	0.39	123113	NC_017609	Jheng CF et al. 2012. The comparative chloroplast genomic analysis of photosynthetic orchids and developing DNA markers to distinguish Phalaenopsis orchids. Plant Sci 190:62-73.
Triticum aestivum	4	0.95	113842	NC_002762	Ogihara Y et al. 2002. Structural features of a wheat plastome as revealed by complete sequencing of chloroplast DNA. Mol Genet Genomics 266(5):740-6.
Lemna minor	3	0.35	134733	NC_010109	Mardanov AV, Ravin NV, Kuznetsov BB, Samigullin TH, Antonov AS, Kolganova TV, Skyabin KG. 2008. Complete sequence of the duckweed (Lemna minor) chloroplast genome: structural organization and phylogenetic relationships to other angiosperms. J Mol Evol 66(6):555-64.
Oryza sativa Indica Group	4	0.93	113698	NC_008155	Tang J et al. 2004. A comparison of rice chloroplast genomes. Plant Physiol. 5(1):412-20.
Lolium perenne	4	0.41	113837	NC_009950	Grass Phylogeny Working Group II 2012. New grass phylogeny resolves deep evolutionary relationships and discovers C4 origins. New Phytol 193(2):304-12.
Rhynchoryza subulata	4	1.25	115463	NC_016718	Wu ZQ, Ge S 2012. The phylogeny of the BEP clade in grasses revisited: evidence from the whole-genome sequences of chloroplasts. Mol Phylogenet Evol 62(1):573-8.
Oryza nivara	4	0.93	113692	NC_005973	Shahid Masood M et al. 2004. The complete nucleotide sequence of wild rice (Oryza nivara) chloroplast genome: first genome wide comparative sequence analysis of wild and cultivated rice. Gene 340(1):133-9.
Saccharum hybrid cultivar NCo 310	4	1.33	118387	NC_006084	Asano T, Tsudzuki T, Takahashi S, Shimada H, Kadowaki K. 2004. Complete nucleotide sequence of the sugarcane (Saccharum officinarum) chloroplast genome: a comparative analysis of four monocot chloroplast genomes. DNA Res. 11(2):93-9.
Bambusa emeiensis	4	0.96	117691	NC_015830	Zhang YJ, Ma PF, Li DZ 2011. High-throughput sequencing of six bamboo chloroplast genomes: phylogenetic implications for temperate woody bamboos (Poaceae: Bambusoideae). PLoS One 6(5):e20596.
Bambusa oldhamii	4	0.83	117560	NC_012927	Wu FH et al. 2009. Complete nucleotide sequence of Dendrocalamus latiflorus and Bambusa oldhamii chloroplast genomes. Tree Physiol 29(6):847-56.
Dioscorea elephantipes	1	0.29	127100	NC_009601	Hansen DR, Dastidar SG, Cai Z, Penaflor C, Kuehl JV, Boore LJ, Jansen RK. 2007. Phylogenetic and evolutionary implications of complete chloroplast genome sequences of four early-diverging angiosperms: Buxus (Buxaceae), Chloranthus (Chloranthaceae), Dioscorea (Dioscoreaceae), and Illicium (Schisandraceae). Mol Phylogenet Evol 45:547-563.
Ferrocalamus rimosivaginus	4	1	117638	NC_015831	Zhang YJ, Ma PF, Li DZ 2011. High-throughput sequencing of six bamboo chloroplast genomes: phylogenetic implications for temperate woody bamboos (Poaceae: Bambusoideae). PLoS One 6(5):e20596.
Typha latifolia	1	0.32	134642	NC_013823	Guisinger MM, Chumley TW, Kuehl JV, Boore JL, Jansen RK. 2010. Implications of the plastid genome sequence of Typha (Typhaceae, Poales) for understanding genome evolution in Poaceae. J Mol Evol 70(2):149-66.
Indocalamus longiauritus	4	1.31	117876	NC_015803	Zhang YJ, Ma PF, Li DZ 2011. High-throughput sequencing of six bamboo chloroplast genomes: phylogenetic implications for temperate woody bamboos (Poaceae: Bambusoideae). PLoS One 6(5):e20596.
Phyllostachys edulis	4	1.26	117881	NC_015817	Zhang YJ, Ma PF, Li DZ 2011. High-throughput sequencing of six bamboo chloroplast genomes: phylogenetic implications for temperate woody bamboos (Poaceae: Bambusoideae). PLoS One 6(5):e20596.
Dendrocalamus latiflorus	4	0.92	117639	NC_013088	Wu FH et al. 2009. Complete nucleotide sequence of Dendrocalamus latiflorus and Bambusa oldhamii chloroplast genomes. Tree Physiol 29(6):847-56.
Zea mays	4	1.3	117636	NC_001666	Maier RM, Neckermann K, Igloi GL, K?ssel H. 1995. Complete sequence of the maize chloroplast genome: gene content, hotspots of divergence and fine tuning of genetic information by transcript editing. J Mol Biol 251(5):614-28.
Spirodela polyrhiza	3	0.45	137033	NC_015891	Wang W, Messing J 2011. High-throughput sequencing of three Lemnoideae (duckweeds) chloroplast genomes from total DNA. PLoS One 6(9):e24670.
Phyllostachys propinqua	4	1.26	117904	NC_016699	Wu ZQ, Ge S 2012. The phylogeny of the BEP clade in grasses revisited: evidence from the whole-genome sequences of chloroplasts. Mol Phylogenet Evol 62(1):573-8.
Sorghum bicolor	4	2.05	118495	NC_008602	Saski C et al. 2007. Complete chloroplast genome sequences of Hordeum vulgare, Sorghum bicolor and Agrostis stolonifera, and comparative analyses with other grass genomes. Theor Appl Genet 115 (4), 571-590
Lolium multiflorum	4	0.41	113754	NC_019651	Hand ML, Spangenberg GC, Forster JW, Cogan NO 2013. Plastome sequence determination and comparative analysis for members of the Lolium-Festuca grass species complex. G3 (Bethesda) pii: g3.112.005264v1.
Panicum virgatum	4	0.89	116920	NC_015990	Young HA, Lanzatella CL, Sarath G, Tobias CM. 2011. Chloroplast genome variation in upland and lowland switchgrass. PLoS One 6(8):e23980.
Festuca pratensis	4	0.41	113868	NC_019650	Hand ML, Spangenberg GC, Forster JW, Cogan NO 2013. Plastome sequence determination and comparative analysis for members of the Lolium-Festuca grass species complex. G3 (Bethesda) pii: g3.112.005264v1.
Brachypodium distachyon	4	0.61	113657	NC_011032	Bortiri E, Coleman-Derr D, Lazo GR, Anderson OD, Gu YQ 2008. The complete chloroplast genome sequence of Brachypodium distachyon: sequence comparison and phylogenetic analysis of eight grass plastomes. BMC Res Notes 1:61.
Hordeum vulgare subsp vulgare	4	1.88	115417	NC_008590	Saski C et al. 2007. Complete chloroplast genome sequences of Hordeum vulgare, Sorghum bicolor and Agrostis stolonifera, and comparative analyses with other grass genomes. Theor Appl Genet 115 (4), 571-590
Acidosasa purpurea	4	1.41	117902	NC_015820	Zhang YJ, Ma PF, Li DZ 2011. High-throughput sequencing of six bamboo chloroplast genomes: phylogenetic implications for temperate woody bamboos (Poaceae: Bambusoideae). PLoS One 6(5):e20596.
Phoenix dactylifera	1	0.24	131186	NC_013991	Yang M et al. 2010. The complete chloroplast genome sequence of date palm (Phoenix dactylifera L.) PLoS ONE 5 (9), E12762
Phyllostachys nigra var henonis	4	1.26	117976	NC_015826	Zhang YJ, Ma PF, Li DZ 2011. High-throughput sequencing of six bamboo chloroplast genomes: phylogenetic implications for temperate woody bamboos (Poaceae: Bambusoideae). PLoS One 6(5):e20596.
Rhizanthella gardneri	3	0.4	49423	NC_014874	Delannoy E, Fujii S, Colas des Francs-Small C, Brundrett M, Small I. 2011. Rampant gene loss in the underground orchid Rhizanthella gardneri highlights evolutionary constraints on plastid genomes. Mol. Biol. Evol. 28 (7), 2077-2086.
Oryza meridionalis	4	0.99	113755	NC_016927	Waters DL, Nock CJ, Ishikawa R, Rice N, Henry RJ 2012. Chloroplast genome sequence confirms distinctness of Australian and Asian wild rice. Ecol Evol 2(1):211-7
Festuca ovina	4	0.59	111940	NC_019649	Hand ML, Spangenberg GC, Forster JW, Cogan NO 2013. Plastome sequence determination and comparative analysis for members of the Lolium-Festuca grass species complex. G3 (Bethesda) pii: g3.112.005264v1.
Oryza rufipogon	4	0.93	113743	NC_017835	Waters DL, Nock CJ, Ishikawa R, Rice N, Henry RJ 2012. Chloroplast genome sequence confirms distinctness of Australian and Asian wild rice. Ecol Evol 2(1):211-7
Leersia tisserantii	4	1.22	115222	NC_016677	Wu ZQ, Ge S 2012. The phylogeny of the BEP clade in grasses revisited: evidence from the whole-genome sequences of chloroplasts. Mol Phylogenet Evol 62(1):573-8.
Elodea canadensis	1	0.52	130351	NC_018541	Huotari T, Korpelainen H 2012. Complete chloroplast genome sequence of Elodea canadensis and comparative analyses with other monocot plastid genomes. Gene 508(1):96-105.
Elaeis guineensis	1	0.33	129902	NC_017602	Uthaipaisanwong P et al. 2012. Characterization of the chloroplast genome sequence of oil palm (Elaeis guineensis Jacq.). Gene 500(2):172-80.
Wolffia australiana	1	1.69	136768	NC_015899	Wang W, Messing J 2011. High-throughput sequencing of three Lemnoideae (duckweeds) chloroplast genomes from total DNA. PLoS One 6(9):e24670.
Acorus calamus	1	1.29	128124	NC_007407	Goremykin VV, Holland B, Hirsch-Ernst KI, Hellwig FH 2005. Analysis of Acorus calamus chloroplast genome and its phylogenetic implications. Mol Biol Evol 22(9):1813-22.
Petrosavia stellaris	5	0.28	93085	KF482381	this study
Japonolirion osense (based on contigs)		0.71	128505	KF454707-14	this study
Supplementary table 3. Synteny and repeat analysis of plastid genomes of flowering plants. Local colinear blocks (LCB) were identified by MAUVE 2.3.1. Repeats were identified using Vmatch 2.2.1, only repeats with length more or equal to 30 were considered. For those species that contain IR plastome lengths are provided with one copy of IR.
