# Supplementary material for: The Plastid Genome of Mycoheterotrophic Monocot Petrosavia stellaris Exhibits Both Gene Losses and Multiple Rearrangements
Source: Genome Biol Evol. 2014 Jan 6;6(1):238–46. doi: 10.1093/gbe/evu001 (PMC3914687; doi:10.1093/gbe/evu001)
Supplement: Supplementary Data [file supp_evu001_Suppl_table2_Amb.xls]

## Sheet: Лист1
taxon	D	r	accession number	citation
Acorus americanus	0.018	1.300 (0.051)	DQ069337-DQ069702, EU0167701-EU016720	Leebens-Mack J et al. 2005. Identifying the basal angiosperm node in chloroplast genome phylogenies: sampling one's way out of the Felsenstein zone. Mol Biol Evol 22:1948-1963.
Anethum graveolens	-0.009	0.869 (0.050)	EU016721-EU016801	Jansen RK et al. 2007. Analysis of 81 genes from 64 plastid genomes resolves relationships in angiosperms and identifies genome-scale evolutionary patterns. Proc Natl Acad Sci USA. 104:19369-19374.
Antirrhinum majus	0.042	1.634 (0.065)	GQ996966-GQ997048	Moore MJ, Soltis PS, Bell CD, Burleigh JG, Soltis DE. 2010. Phylogenetic analysis of 83 plastid genes further resolves the early diversification of eudicots. Proc Natl Acad Sci, 107(10): 4623-4628.
Arabidopsis thaliana	0.071	2.067 (0.086)	NC_000932	Sato S, Nakamura Y, Kaneko T, Asamizu E, Tabata S. 1999. Complete structure of the chloroplast genome of Arabidopsis thaliana. DNA Res 6:283-290.
Atropa belladonna	0.030	1.454 (0.062)	NC_004561	Schmitz-Linneweber C et al. 2002. The plastid chromosome of Atropa belladonna and its comparison with that of Nicotiana tabacum: the role of RNA editing in generating divergence in the process of plant speciation. Mol Biol Evol 19:1602-1612.
Aucuba japonica	0.010	1.153 (0.047)	GQ997049-GQ997131	Moore MJ, Soltis PS, Bell CD, Burleigh JG, Soltis DE. 2010. Phylogenetic analysis of 83 plastid genes further resolves the early diversification of eudicots. Proc Natl Acad Sci, 107(10): 4623-4628.
Berberidopsis corallina	-0.015	0.767 (0.037)	EU002158, EU002171, EU002201, EU002274, EU002295, EU002385, EU002466, GQ997932-GQ998004	Moore MJ, Soltis PS, Bell CD, Burleigh JG, Soltis DE. 2010. Phylogenetic analysis of 83 plastid genes further resolves the early diversification of eudicots. Proc Natl Acad Sci, 107(10): 4623-4628.
Brassica rapa	0.075	2.118 (0.085)	DQ231548	unpublished
Bulnesia arborea	0.081	2.248 (0.116)	EU002159, EU002172, EU002205, EU002275, EU002299, EU002388, EU002478, GQ998005-GQ998073	Moore MJ, Soltis PS, Bell CD, Burleigh JG, Soltis DE. 2010. Phylogenetic analysis of 83 plastid genes further resolves the early diversification of eudicots. Proc Natl Acad Sci, 107(10): 4623-4628.
Buxus microphylla	-0.018	0.720 (0.031)	NC_009599	Hansen DR, Dastidar SG, Cai Z, Penaflor C, Kuehl JV, Boore LJ, Jansen RK. 2007. Phylogenetic and evolutionary implications of complete chloroplast genome sequences of four early-diverging angiosperms: Buxus (Buxaceae), Chloranthus (Chloranthaceae), Dioscorea (Dioscoreaceae), and Illicium (Schisandraceae). Mol Phylogenet Evol 45:547-563.
Calycanthus floridus	-0.025	0.629 (0.026)	AJ428413	Goremykin VV, Hirsch-Ernst KI, Wölfl S, Hellwig FH. 2003. The chloroplast genome of the “basal” angiosperm Calycanthus fertilis—structural and phylogenetic analyses. Plant Syst. Evol. 242:119-135.
Carica papaya	0.023	1.354 (0.057)	NC_010323	unpublished
Ceratophyllum demersum	0.006	1.093 (0.047)	NC_009962	Moore MJ, Bell CD, Soltis PS, Soltis DE. 2007. Using plastid genome-scale data to resolve enigmatic relationships among basal angiosperms. Proc Natl Acad Sci U S A 104:19363-19368.
Chloranthus spicatus	-0.030	0.535 (0.027)	NC_009598	Hansen DR, Dastidar SG, Cai Z, Penaflor C, Kuehl JV, Boore LJ, Jansen RK. 2007. Phylogenetic and evolutionary implications of complete chloroplast genome sequences of four early-diverging angiosperms: Buxus (Buxaceae), Chloranthus (Chloranthaceae), Dioscorea (Dioscoreaceae), and Illicium (Schisandraceae). Mol Phylogenet Evol 45:547-563.
Citrus sinensis	0.049	1.743 (0.081)	NC_008334	Bausher MG, Singh ND, Lee SB, Jansen RK, Daniell H. 2006. The complete chloroplast genome sequence of Citrus sinensis (L.) Osbeck var 'Ridge Pineapple': organization and phylogenetic relationships to other angiosperms. BMC Plant Biol 6:21.
Coffea arabica	0.040	1.606 (0.071)	NC_008535	Samson N, Bausher MG, Lee SB, Jansen RK, Daniell H. 2007. The complete nucleotide sequence of the coffee (Coffea arabica L.) chloroplast genome: organization and implications for biotechnology and phylogenetic relationships amongst angiosperms. Plant Biotechnol J 5:339-353.
Corallorhiza striata	0.040	1.888 (0.094)	JX087681	Barrett CF, Davis JI. 2012. The plastid genome of the mycoheterotrophic Corallorhiza striata (Orchidaceae) is in the relatively early stages of degradation. Am J Bot 99:1513-1523.
Cornus florida	0.010	1.153 (0.052)	EU002157, EU002175, EU002215, EU002276, EU002311, EU002377, EU002491, GQ998074-GQ998146	Moore MJ, Soltis PS, Bell CD, Burleigh JG, Soltis DE. 2010. Phylogenetic analysis of 83 plastid genes further resolves the early diversification of eudicots. Proc Natl Acad Sci, 107(10): 4623-4628.
Cucumis sativus	0.067	2.017 (0.086)	NC_007144	Plader W, Yukawa Y, Sugiura M, Malepszy S. 2007. The complete structure of the cucumber (Cucumis sativus L.) chloroplast genome: its composition and comparative analysis. Cell Mol Biol Lett 12:584-594.
Cuscuta exaltata	0.171	3.535 (0.147)	NC_009963	McNeal JR, Kuehl JV, Boore JL, de Pamphilis CW. 2007. Complete plastid genome sequences suggest strong selection for retention of photosynthetic genes in the parasitic plant genus Cuscuta. BMC Plant Biol 7:57.
Daucus carota	0.050	1.737 (0.071)	NC_008325	Ruhlman T et al. 2006. Complete plastid genome sequence of Daucus carota: implications for biotechnology and phylogeny of angiosperms. BMC Genomics 7:222.
Dillenia indica	0.023	1.340 (0.059)	GQ997132-GQ997214	Moore MJ, Soltis PS, Bell CD, Burleigh JG, Soltis DE. 2010. Phylogenetic analysis of 83 plastid genes further resolves the early diversification of eudicots. Proc Natl Acad Sci, 107(10): 4623-4628.
Dioscorea elephantipes	0.008	1.194 (0.056)	NC_009601	Hansen DR, Dastidar SG, Cai Z, Penaflor C, Kuehl JV, Boore LJ, Jansen RK. 2007. Phylogenetic and evolutionary implications of complete chloroplast genome sequences of four early-diverging angiosperms: Buxus (Buxaceae), Chloranthus (Chloranthaceae), Dioscorea (Dioscoreaceae), and Illicium (Schisandraceae). Mol Phylogenet Evol 45:547-563.
Drimys granadensis	-0.031	0.519 (0.029)	NC_008456	Cai Z et al. 2006. Complete plastid genome sequences of Drimys, Liriodendron, and Piper: implications for the phylogenetic relationships of magnoliids. BMC Plant Biol. 6: 77
Ehretia acuminata	0.018	1.280 (0.057)	GQ997215-GQ997297	Moore MJ, Soltis PS, Bell CD, Burleigh JG, Soltis DE. 2010. Phylogenetic analysis of 83 plastid genes further resolves the early diversification of eudicots. Proc Natl Acad Sci, 107(10): 4623-4628.
Elaeis oleifera	-0.015	0.645 (0.040)	EU016883-EU016962	Jansen RK, Cai Z, Raubeson LA, Daniell H, dePamphilis CW, Leebens-Mack J, Muller KF, Guisinger-BellianM, Haberle RC, Hansen AK, Chumley TW, Lee S-B, Peery R, McNeal JR, Kuehl JV, Boore JL. 2007. Analysis of 81 genes from 64 plastid genomes resolves relationships in angiosperms and identifies genome-scale evolutionary patterns. Proc Natl Acad Sci U S A. 104:19369-19374.
Epifagus virgiana	0.173	3.639 (0.186)	NC_001568	Wolfe KH, Morden CW, Palmer JD. 1992. Function and evolution of a minimal plastid genome from a nonphotosynthetic parasitic plant. Proc Natl Acad Sci U S A 89:10648-10652.
Eucalyptus globulus	0.028	1.454 (0.059)	NC_008115	Steane DA. 2005. Complete nucleotide sequence of the chloroplast genome from the Tasmanian Blue Gum, Eucalyptus globulus (Myrtaceae). DNA Res 12:215-220.
Euonymus americanus	0.057	1.874 (0.072)	EU002160, EU002170, EU002193, EU002277, EU002321, EU002409, EU002500, GQ998147-GQ998219	Moore MJ, Soltis PS, Bell CD, Burleigh JG, Soltis DE. 2010. Phylogenetic analysis of 83 plastid genes further resolves the early diversification of eudicots. Proc Natl Acad Sci, 107(10): 4623-4628.
Fagopyrum esculentum	0.091	2.352 (0.100)	NC_010776	Logacheva MD, Samigullin TH , Dhingra A, Penin AA. 2008. Comparative chloroplast genomics and phylogenetics of Fagopyrum esculentum ssp. ancestrale-a wild ancestor of cultivated buckwheat. BMC Plant Biol 8: 59
Ficus sp.	0.035	1.527 (0.063)	EU002161, EU002177, EU002224, EU002278, EU002322, EU002410, EU002501, GQ998220-GQ998291	Moore MJ, Soltis PS, Bell CD, Burleigh JG, Soltis DE. 2010. Phylogenetic analysis of 83 plastid genes further resolves the early diversification of eudicots. Proc Natl Acad Sci, 107(10): 4623-4628.
Glycine max	0.080	2.193 (0.085)	NC_007942	Saski C et al. 2005. Complete chloroplast genome sequence of Glycine max and comparative analyses with other legume genomes. Plant Mol Biol 59:309-322.
Gossypium hirsutum	0.036	1.554 (0.065)	NC_007944	Lee SB et al. 2006. The complete chloroplast genome sequence of Gossypium hirsutum: organization and phylogenetic relationships to other angiosperms. BMC Genomics 7:61.
Gunnera manicata	0.015	1.226 (0.052)	EU002162, EU002179, EU002226, EU002279, EU002325, EU002413, EU002504, GQ998292-GQ998364	MJ Moore, PS. Soltis, CD. Bell, JG. Burleigh, DE. Soltis. Phylogenetic analysis of 83 plastid genes further resolves the early diversification of eudicots. 2010. PNAS, 107(10): 4623-4628.
Helianthus annuus	0.055	1.818 (0.080)	NC_007977	Timme RE, Kuehl JV, Boore JL, Jansen RK. 2007. A comparative analysis of the Lactuca and Helianthus (Asteraceae) plastid genomes: identification of divergent regions and categorization of shared repeats. Am J Bot 94(3):302-12.
Heuchera sanguinea	0.002	1.035 (0.046)	EU002163, EU002180, EU002228, EU002280, EU002327, EU002415, EU002506, GQ998365-GQ998437	Moore MJ, Soltis PS, Bell CD, Burleigh JG, Soltis DE. 2010. Phylogenetic analysis of 83 plastid genes further resolves the early diversification of eudicots. Proc Natl Acad Sci, 107(10): 4623-4628.
Ilex cornuta	0.009	1.139 (0.051)	GQ997298-GQ997380	Moore MJ, Soltis PS, Bell CD, Burleigh JG, Soltis DE. 2010. Phylogenetic analysis of 83 plastid genes further resolves the early diversification of eudicots. Proc Natl Acad Sci, 107(10): 4623-4628.
Illicium oligandrum	-0.023	0.694 (0.029)	NC_009600	Hansen DR, Dastidar SG, Cai Z, Penaflor C, Kuehl JV, Boore LJ, Jansen RK. 2007. Phylogenetic and evolutionary implications of complete chloroplast genome sequences of four early-diverging angiosperms: Buxus (Buxaceae), Chloranthus (Chloranthaceae), Dioscorea (Dioscoreaceae), and Illicium (Schisandraceae). Mol Phylogenet Evol 45:547-563.
Ipomoea purpurea	0.112	2.685 (0.104)	NC_009808	McNeal JR, Kuehl JV, Boore JL, de Pamphilis CW. 2007. Complete plastid genome sequences suggest strong selection for retention of photosynthetic genes in the parasitic plant genus Cuscuta. BMC Plant Biol 7:57.
Jasminum nudiflorum	0.148	3.110 (0.133)	NC_008407	Lee HL, Jansen RK, Chumley TW, Kim KJ. Gene relocations within chloroplast genomes of Jasminum and Menodora (Oleaceae) are due to multiple, overlapping inversions. Mol Biol Evol. 2007 24(5):1161-80
Lactuca sativa	0.056	1.808 (0.078)	DQ383816	Timme RE, Kuehl JV, Boore JL, Jansen RK. 2007. A comparative analysis of the Lactuca and Helianthus (Asteraceae) plastid genomes: identification of divergent regions and categorization of shared repeats. Am J Bot 94(3):302-12.
Lemna minor	0.024	1.484 (0.072)	NC_010109	Mardanov AV, Ravin NV, Kuznetsov BB, Samigullin TH, Antonov AS, Kolganova TV, Skyabin KG. 2008. Complete sequence of the duckweed (Lemna minor) chloroplast genome: structural organization and phylogenetic relationships to other angiosperms. J Mol Evol 66(6):555-64.
Liquidambar styracifolia	-0.007	0.896 (0.040)	EU002164, EU002182, EU002239, EU002281, EU002341, EU002429, EU002519, GQ998438-GQ998510	Moore MJ, Soltis PS, Bell CD, Burleigh JG, Soltis DE. 2010. Phylogenetic analysis of 83 plastid genes further resolves the early diversification of eudicots. Proc Natl Acad Sci, 107(10): 4623-4628.
Liriodendron tulipifera	-0.040	0.394 (0.021)	NC_008326	Cai Z et al. 2006. Complete plastid genome sequences of Drimys, Liriodendron, and Piper: implications for the phylogenetic relationships of magnoliids. BMC Plant Biol. 6: 77
Lonicera japonica	0.105	2.481 (0.090)	GQ997381-GQ997463	Moore MJ, Soltis PS, Bell CD, Burleigh JG, Soltis DE. 2010. Phylogenetic analysis of 83 plastid genes further resolves the early diversification of eudicots. Proc Natl Acad Sci, 107(10): 4623-4628.
Lotus japonicus	0.085	2.281 (0.107)	NC_002694	Kato T, Kaneko T, Sato S, Nakamura Y, Tabata S. Complete structure of the chloroplast genome of a legume, Lotus japonicus. DNA Res. 2000 31;7(6):323-30.
Manihot esculenta	0.032	1.484 (0.060)	NC_010433	Daniell H et al. 2008. The complete nucleotide sequence of the cassava (Manihot esculenta) chloroplast genome and the evolution of atpF in Malpighiales: RNA editing and multiple losses of a group II intron. Theor Appl Genet. 116(5):723-37.
Medicago truncatula	0.172	3.524 (0.159)	NC_003119	unpublished
Meliosma aff. cuneifolia	-0.016	0.750 (0.032)	GQ997464-GQ997546	Moore MJ, Soltis PS, Bell CD, Burleigh JG, Soltis DE. 2010. Phylogenetic analysis of 83 plastid genes further resolves the early diversification of eudicots. Proc Natl Acad Sci, 107(10): 4623-4628.
Morus indica	0.029	1.432 (0.061)	NC_008359	Ravi V, Khurana JP, Tyagi AK, Khurana P. 2006. The chloroplast genome of mulberry: complete nucleotide sequence, gene organization, and comparative analysis. Tree Genetics & Genomes 3:49-59.
Musa acuminata	0.005	1.113 (0.059)	HF677508	Martin G, Baurens F-C, Cardi C, Aury J-M, D’Hont A. 2013. The complete chloroplast genome of banana (Musa acuminata, Zingiberales): insight into plastid monocotyledon evolution. PLoS ONE 8(6): e67350
Nandina domestica	-0.006	0.913 (0.039)	NC_008336	Moore MJ et al. 2006. Rapid and accurate pyrosequencing of angiosperm plastid genomes. BMC Plant Biol. 6:17.
Nelumbo nucifera	-0.022	0.664 (0.034)	NC_015610	unpublished
Neottia nidus-avis	0.068	2.433 (0.150)	NC_016471	Logacheva MD, Schelkunov MI, Penin AA. 2011 . Sequencing and analysis of plastid genome in mycoheterotrophic orchid Neottia nidus-avis. Genome Biology and Evolution 3 : 1296 – 1303.
Nerium oleander	0.036	1.541 (0.066)	GQ997630-GQ997712	Moore MJ, Soltis PS, Bell CD, Burleigh JG, Soltis DE. 2010. Phylogenetic analysis of 83 plastid genes further resolves the early diversification of eudicots. Proc Natl Acad Sci, 107(10): 4623-4628.
Nicotiana tabacum	0.028	1.422 (0.057)	NC_001879	Shinozaki K et al. The complete nucleotide sequence of the tobacco chloroplast genome: its gene organization and expression. EMBO J. 5 (9), 2043-2049 (1986)
Nuphar advena	-0.018	0.784 (0.032)	NC_008788	Raubeson LA et al. 2007. Comparative chloroplast genomics: analyses including new sequences from the angiosperms Nuphar advena and Ranunculus macranthus. BMC Genomics. 8:174.
Nymphaea alba	-0.010	0.874 (0.036)	NC_006050	Goremykin VV, Hirsch-Ernst KI, Wolfl S, Hellwig FH. 2004. The chloroplast genome of Nymphaea alba: whole-genome analyses and the problem of identifying the most basal angiosperm. Mol Biol Evol 21:1445-1454.
Oenothera elata	0.195	3.767 (0.152)	NC_002693	Hupfer H et al. 2000. Complete nucleotide sequence of the Oenothera elata plastid chromosome, representing plastome I of the five distinguishable Euoenothera plastomes. Mol Gen Genet. 3(4):581-5.
Oncidium sp. Gower Ramsey	-0.013	0.761 (0.045)	NC_014056	Wu FH et al. 2010. Complete chloroplast genome of Oncidium Gower Ramsey and evaluation of molecular markers for identification and breeding in Oncidiinae. BMC Plant Biol. 10 (1), 68
Oryza sativa Indica Group	0.086	2.848 (0.206)	NC_008155	Tang J et al. 2004. A comparison of rice chloroplast genomes. Plant Physiol. 5(1):412-20.
Oxalis latifolia	0.050	1.769 (0.079)	EU002165, EU002186, EU002248, EU002282, EU002350, EU002438, EU002528, GQ998511-GQ998580	Moore MJ, Soltis PS, Bell CD, Burleigh JG, Soltis DE. 2010. Phylogenetic analysis of 83 plastid genes further resolves the early diversification of eudicots. Proc Natl Acad Sci, 107(10): 4623-4628.
Panax ginseng	0.024	1.355 (0.059)	NC_006290	Kim KJ, Lee HL. 2004. Complete chloroplast genome sequences from Korean ginseng (Panax schinseng Nees) and comparative analysis of sequence evolution among 17 vascular plants. DNA Res. 11(4):247-61.
Passiflora biflora	0.094	2.407 (0.135)	EU017064-EU017138	Jansen RK et al. 2007. Analysis of 81 genes from 64 plastid genomes resolves relationships in angiosperms and identifies genome-scale evolutionary patterns. Proc Natl Acad Sci USA. 104:19369-19374.
Pelargonium hortorum	0.262	4.493 (0.189)	NC_008454	Chumley TW et al. 2006. The complete chloroplast genome sequence of Pelargonium x hortorum: organization and evolution of the largest and most highly rearranged chloroplast genome of land plants. Mol Biol Evol. 23(11):2175-90
Phalaenopsis aphrodite	0.030	1.669 (0.074)	NC_007499	Chang CC et al. 2006. The chloroplast genome of Phalaenopsis aphrodite (Orchidaceae): comparative analysis of evolutionary rate with that of grasses and its phylogenetic implications. Mol Biol Evol. 23(2):279-91.
Phaseolus vulgaris	0.114	2.718 (0.116)	NC_009259	Guo X et al. 2007. Rapid evolutionary change of common bean (Phaseolus vulgaris L) plastome, and the genomic diversification of legume chloroplasts. BMC Genomics 8:228.
Phoenix dactylifera	-0.045	0.093 (0.028)	NC_013991	Yang M et al. 2010. The complete chloroplast genome sequence of date palm (Phoenix dactylifera L.) PLoS ONE 5 (9), E12762
Phoradendron leucarpum	-0.045	3.214 (0.138)	GQ997713-GQ997781	Moore MJ, Soltis PS, Bell CD, Burleigh JG, Soltis DE. 2010. Phylogenetic analysis of 83 plastid genes further resolves the early diversification of eudicots. Proc Natl Acad Sci, 107(10): 4623-4628.
Piper cenocladum	0.027	1.414 (0.053)	NC_008457	Cai Z et al. 2006. Complete plastid genome sequences of Drimys, Liriodendron, and Piper: implications for the phylogenetic relationships of magnoliids. BMC Plant Biol. 6: 77
Platanus occidentalis	-0.021	0.672 (0.032)	NC_008335	Moore MJ et al. 2006. Rapid and accurate pyrosequencing of angiosperm plastid genomes. BMC Plant Biol. 6:17.
Plumbago auriculata	0.159	3.355 (0.145)	EU002166, EU002187, EU002252, EU002283, EU002354, EU002442, EU002532, GQ998581-GQ998652	Moore MJ, Soltis PS, Bell CD, Burleigh JG, Soltis DE. 2010. Phylogenetic analysis of 83 plastid genes further resolves the early diversification of eudicots. Proc Natl Acad Sci, 107(10): 4623-4628.
Populus alba	0.038	1.591 (0.065)	NC_008235	Okumura S et al. 2006. Transformation of poplar (Populus alba) plastids and expression of foreign proteins in tree chloroplasts. Transgenic Res. 15(5):637-46.
Quercus nigra	0.034	1.510 (0.057)	EU002167, EU002188, EU002254, EU002284, EU002357, EU002445, EU002535, GQ998653-GQ998724	Moore MJ, Soltis PS, Bell CD, Burleigh JG, Soltis DE. 2010. Phylogenetic analysis of 83 plastid genes further resolves the early diversification of eudicots. Proc Natl Acad Sci, 107(10): 4623-4628.
Ranunculus macranthus	0.026	1.400 (0.058)	NC_008796	Raubeson LA et al. 2007. Comparative chloroplast genomics: analyses including new sequences from the angiosperms Nuphar advena and Ranunculus macranthus. BMC Genomics. 8:174.
Rhizanthella gardneri	0.192	5.542 (0.407)	NC_014874	Delannoy E, Fujii S, Colas des Francs-Small C, Brundrett M, Small I. 2011. Rampant gene loss in the underground orchid Rhizanthella gardneri highlights evolutionary constraints on plastid genomes. Mol. Biol. Evol. 28 (7), 2077-2086.
Rhododendron simsii	0.053	1.769 (0.098)	GQ997782-GQ997859	Moore MJ, Soltis PS, Bell CD, Burleigh JG, Soltis DE. 2010. Phylogenetic analysis of 83 plastid genes further resolves the early diversification of eudicots. Proc Natl Acad Sci, 107(10): 4623-4628.
Saccharum hybrid cultivar Nco_310	0.085	2.758 (0.179)	NC_006084	Asano T, Tsudzuki T, Takahashi S, Shimada H, Kadowaki K. 2004. Complete nucleotide sequence of the sugarcane (Saccharum officinarum) chloroplast genome: a comparative analysis of four monocot chloroplast genomes. DNA Res. 11(2):93-9.
Scaevola aemula	0.201	3.879 (0.169)	EU017139-EU017217	Jansen RK et al. 2007. Analysis of 81 genes from 64 plastid genomes resolves relationships in angiosperms and identifies genome-scale evolutionary patterns. Proc Natl Acad Sci USA. 104:19369-19374.
Solanum lycopersicum	0.037	1.555 (0.066)	NC_007898	Daniell H et al. 2006. Complete chloroplast genome sequences of Solanum bulbocastanum, Solanum lycopersicum and comparative analyses with other Solanaceae genomes. Theor Appl Genet. 112(8):1503-18.
Sorghum bicolor	0.086	2.784 (0.183)	NC_008602	Saski C et al. 2007. Complete chloroplast genome sequences of Hordeum vulgare, Sorghum bicolor and Agrostis stolonifera, and comparative analyses with other grass genomes. Theor Appl Genet 115 (4), 571-590
Spinacia oleracea	0.059	1.905 (0.076)	NC_002202	Schmitz-Linneweber C et al. 2001. The plastid chromosome of spinach (Spinacia oleracea): complete nucleotide sequence and gene organization. Plant Mol Biol 45(3):307-15.
Staphylea colchica	0.015	1.225 (0.057)	EU002168, EU002189, EU002261, EU002285, EU002364, EU002453, EU002543, GQ998725-GQ998796	Moore MJ, Soltis PS, Bell CD, Burleigh JG, Soltis DE. 2010. Phylogenetic analysis of 83 plastid genes further resolves the early diversification of eudicots. Proc Natl Acad Sci, 107(10): 4623-4628.
Trachelium coeruleum	0.238	4.194 (0.166)	NC_010442	Haberle RC, Fourcade HM, Boore JL, Jansen RK. 2008. Extensive rearrangements in the chloroplast genome of Trachelium caeruleum are associated with repeats and tRNA genes. J Mol Evol 66(4):350-61.
Trithuria inconspicua	0.158	2.852 (0.106)	NC_020372	Goremykin VV et al. 2013. The evolutionary root of flowering plants. Syst. Biol. 62 (1), 50-61.
Triticum aestivum	0.092	2.879 (0.207)	NC_002762	Ogihara Y et al. 2002. Structural features of a wheat plastome as revealed by complete sequencing of chloroplast DNA. Mol Genet Genomics 266(5):740-6.
Trochodendron aralioides	-0.023	0.634 (0.035)	EU002169, EU002269, EU002372, EU002461, EU002551, GQ998797-GQ998871	Moore MJ, Soltis PS, Bell CD, Burleigh JG, Soltis DE. 2010. Phylogenetic analysis of 83 plastid genes further resolves the early diversification of eudicots. Proc Natl Acad Sci, 107(10): 4623-4628.
Typha latifolia	-0.043	0.189 (0.034)	NC_013823	Guisinger MM, Chumley TW, Kuehl JV, Boore JL, Jansen RK. 2010. Implications of the plastid genome sequence of Typha (Typhaceae, Poales) for understanding genome evolution in Poaceae. J Mol Evol 70(2):149-66.
Vaccinium macranthon	0.072	2.023 (0.111)	NC_019616	Fajardo D et al. 2013. Complete plastid genome sequence of Vaccinium macrocarpon: structure, gene content and rearrangements revealed by next generation sequencing. Tree Genetics and Genomes 9:489–498.
Vitis vinifera	0.003	1.045 (0.045)	NC_007957	Jansen RK et al. 2006. Phylogenetic analyses of Vitis (Vitaceae) based on complete chloroplast genome sequences: effects of taxon sampling and phylogenetic methods on resolving relationships among rosids. BMC Plant Biol 6: 32
Ximenia americana	0.018	1.275 (0.056)	GQ997860-GQ997931	Moore MJ, Soltis PS, Bell CD, Burleigh JG, Soltis DE. 2010. Phylogenetic analysis of 83 plastid genes further resolves the early diversification of eudicots. Proc Natl Acad Sci, 107(10): 4623-4628.
Yucca schidigera	-0.002	0.946 (0.058)	DQ069337-DQ069702, EU016681-EU016700	Leebens-Mack J et al. 2005. Identifying the basal angiosperm node in chloroplast genome phylogenies: sampling one's way out of the Felsenstein zone. Mol Biol Evol 22:1948-1963.
Zea mays	0.089	2.885 (0.199)	NC_001666	Maier RM, Neckermann K, Igloi GL, Kössel H. 1995. Complete sequence of the maize chloroplast genome: gene content, hotspots of divergence and fine tuning of genetic information by transcript editing. J Mol Biol 251(5):614-28.
Japonolirion osense	-0.025	0.326 (0.031)	KF454707 - KF454714	this study
Petrosavia stellaris			KF482381	this study
Amborella trichopoda			NC_005086	Goremykin VV, Hirsch-Ernst KI, Wolfl S, Hellwig FH. 2003. Analysis of the Amborella trichopoda chloroplast genome sequence suggests that Amborella is not a basal angiosperm. Mol Biol Evol 20:1499-1505.
Supplementary table 2. Substitution rates in plastid genes of flowering plant species with completely sequenced plastomes relative to Petrosavia stellaris, estimated by GRate.
D is difference in substitution rates between P. stellaris and a given species, r is ratio between substitution rates.
The cases where hypothesis of the equality of substitution rates is not rejected (p-value >0.05) are shown in bold. Standard deviations of r are indicated in brackets.
